# Supplementary material for: In Depth Viral Diversity Analysis in Atypical Neurological and Neonatal Chikungunya Infections in Rio de Janeiro, Brazil
Source: Viruses. 2022 Sep 10;14(9):2006. doi: 10.3390/v14092006 (PMC9506387; doi:10.3390/v14092006)
Supplement: Supplementary file 1 [file viruses-14-02006-s001.zip]

Archive with 1 entries (1 files):
- viruses-1882466-supplementary.xlsx
