# Supplementary material for: In Depth Viral Diversity Analysis in Atypical Neurological and Neonatal Chikungunya Infections in Rio de Janeiro, Brazil
Source: Viruses. 2022 Sep 10;14(9):2006. doi: 10.3390/v14092006 (PMC9506387; doi:10.3390/v14092006)
Supplement: Supplementary file 1 [file viruses-14-02006-s001.zip › viruses-1882466-supplementary.xlsx]

## Sheet: Figure S1
Supplementary Figure S1. Maximum likelihood phylogenetic tree of DENV-2 polyprotein. It was constructed in RaxML v8.2.12 under GTR+I+G substitution model (General Time Reversible with gamma distribution and invariant sites), and 1000 bootstrap replicates. The four Main nodes with more than 70% of replicate trees of the bootstrap test for which the taxa clustered together are denoted. Brazilian se…

## Sheet: Figure S2
Supplementary Figure S2 - A) Variability along the viral genome for each individual sample. The total number of iSNVs located in each genomic region was normalized by each region’s length (total nucleotide positions) and plotted directly in the graph. B) Percentage of synonymous, non-synonymous iSNVs, and LVs+stop codons on each coding gene, for individual samples. M: mother, NB: newborn, S: seru…

## Sheet: Table S1
Supplementary Table S1 - Technical characteristics of the sequenced samples. Mo: mother, NB: newborn, S: serum, P: plasma, CSF: cerebrospinal fluid, DofS: days since the onset of symptoms up to sample’s collection, VL: viral load, pfu/ml: plaque-forming unit per milliliter, iSNV: intrahost single nucleotide variant, LV: long variant representing insertions and deletions, SNP: single nucleotide po…
Sample	DofS	VL (pfu/ml)	Total sequencing reads (n)	CHIKV specific reads	SRA Accession #	Min Bases Quality Scores (Phred +33) after trimming+ filtering	Mapping reads after removing duplicates	Average depth (x)	Genome Coverage (%)	# iSNV/LVs	# iSNV/LVs after filtering	iSNV/LVs frequency (median)	#SNPs
M1 (S)	7	1.79	2388442	1646	SRR18678890	>30	606	6.6	86.9	4	2	31.55	13
NB1 (S)	6	43400000	20724992	19822987	SRR18678889	>30	2902949	7454.3	100	99	8	1.6	22
M2 (S)	1	2200000	21920290	20994864	SRR18678884	>30	3030727	7507.8	100	135	16	1.8	10
NB2 (S)	11	74.6	2504994	15730	SRR18678883	>30	9978	83.1	99.5	47	27	7.6	12
M3 (S)	0	5310	4682792	1709649	SRR18678882	>30	480481	4193.6	99.6	92	42	2.2	7
NB3 (S)	0	1570000000	7880442	7530916	SRR18678881	>30	968194	6370.4	96.3	58	7	1.2	18
P1	1	1,94E+08	18933026	18200674	SRR18678880	>30	2871440	7413.9	99.9407	93	7	2	14
CSF1	1	1,74E+04	4780206	3237681	SRR18678879	>30	755371	6043.7	99.9407	94	21	1.7	14
S2	8	3,11E+01	5739638	24290	SRR18678878	>30	4741	48.1	95.4534	27	8	10.8	14
CSF2	11	1,58E+02	4130628	72180	SRR18678877	>30	15261	163.5	97.1637	31	13	3.7	22
S3	9	4,02E+02	3156174	123649	SRR18678888	>30	39780	435	97.8833	25	15	3.2	15
CSF3	9	3,09E+02	2651108	82744	SRR18678887	>30	27013	276.1	96.9689	33	21	2.2	7

## Sheet: Table S2
Supplementary Table S2 – Variants detected repeatedly among the different samples. Numbers on each sample’s column represent the intrahost frequency of the variant within the sample. Highlighted in red, those representing non-conservative aminoacids substitutions. M: mother, NB: newborn, S: serum, P: plasma, CSF: cerebrospinal fluid, nsP: non-structural protein, C: capsid, E: envelope, UTR: untra…
Region	iSNV/LV	Aa substitution	M1	NB1	M2	NB2	M3	NB3	P1	CSF1	S2	CSF2	S3	CSF3
5UTR	T27TinsA	-			4.5682		1.7094
	C28delC	-					17.6068							11.4754
nsP1	C482T	H136Y											3.0769	3.3784
	A979T	-					1.6629			0.9654				2.7299
	A1355C	K427Q					3.9075						3.1873	9.4488
	G1660T	Q528H				8.2474								9.8592
nsP2	G1748A	E23K			4.1214		5.8676		3.3191	4.3617		6.1069	3.1873
	T1755A	L25*		4.2221	4.1763		6.1453	4.9939		4.8471			4.0665
	T1762C	-			3.1966		4.3294					3.6765	4.3243
	G2449A	-					1.2653			1.0095
	T2625C	L315P								0.9987				1.5839
	C2895A	S405*				3.0612						2.4096		1.2939
	C3090T	T470I							5.6334	13.393
	G3227A	V516I			1.129					1.2777
	G3239T	E520*					2.3425		1.7271
	G3280C	-			0.9967		1.9545
	G3614A	V645T					2.8917			4.8292			6.3745
nsP3	C4189CinsA	W41fs				2.5424						2.4
nsP4	C6049T	-		1.1669			2.3227			1.4889
	G6853A	-							1.9757	1.8494
	C7060A	-		2.4802	1.436				2.3002	1.4527				2.3753
	C7218T	T518I					3.8392				20	4.8193
C	C7687G	L41V		1.1443	1.3937				1.7094	1.6971
	T7911C	-					37.3656						31.7073	45.4545
	A7982G	H139R					2.3077			1.651
	T8155C	S197P										9.7561	3.2448
	A8196G	-					2.093			1.2237
	C8329A	P255T					4.3936			1.9017
E2	C8952T	-		1.4884	1.4009		1.3406		1.0858	1.4439
	A9035T	E165V				5.2083	1.1856
E1	T10068C	-	40			5.102
	C10233T	-					1.0092							1.8141
	T10768A	C259S		1.6621	1.9106		2.7065			2.1906			2.0505
	A10831G	I280V									9.5238		3.3929	2.6087
	T11104G	S371A			1.5221					1.6086		13.4831

## Sheet: Table S3
Supplementary Table S3 – Polymorphisms detected at consensus level for each sample. Highlighted in red, those representing non-conservative aminoacids substitutions. M: mother, NB: newborn, P:plasma, S:serum, CSF: cerebrospinal fluid, nsP: non-structural protein, C: capsid, E: envelope, UTR: untranslated region, Nt: nucleotide, Aa: amino acid.
Region	Nt substitution	Aa substitution	1M	1RN	2M	2RN	3M	3R	P1	CSF1	S2	CSF2	S3	CSF3
5UTR	A7G	-		x				x	x	x		x	x
	T12A	-		x				x	x	x		x	x
	T14A	-		x				x	x	x		x	x
	T16A	-		x				x	x	x		x	x
	C21T	-		x				x	x	x		x	x
	A27T	-		x				x	x	x		x	x
	T28A	-		x				x	x	x		x	x
nsP1	C637T	-			x	x			x	x
	A660T	Y195F			x	x
	C1231T	-			x	x			x	x
	A1275G	K400R											x	x
	C1450T	-	x	x
	T1490C	-											x	x
	A1522T	-									x	x
	G1675A	-					x	x					x	x
nsP2	T1717C	-				x
	G1894A	-			x	x
	T2171C	F164L			x	x
	A2326G	-					x	x					x	x
	T2418C	V246A			x	x
	A3077C	M466L					x	x					x	x
	A3467G	N596D	x	x
	A3525G	E615G	x
	A3547C	E622D	x	x		x
	T3973C	-	x	x							x	x
	T4924C	-							x	x
nsP3	C4990T	-	x	x							x	x
	T5053C	-			x	x			x	x
	A5107G	-							x	x
	A5463G	H463R	x	x
	G5497A	-									x	x
	C5631T	T519M									x	x
	C5878T	-									x	x
nsP4	A5907G	K81R	x	x
	G6553A	-									x	x
	A6628G	-	x	x
	C6857T	H398Y											x	x
	T7294C	-											x	x
	G7483A	-					x	x
C	C7869T	-					x	x					x
	T7911C	-									x	x
	C8424T	-									x	x
E2	T8564C	V8A			x	x
	G8798A	R86K			x	x
	G8859A	-									x	x
	T9157C	-		x
	A9204G	-									x	x
	C9411T	-							x	x
	C9525T	-	x
	T9642A	-	x	x							x	x
6k	A9834G	-	x	x							x	x
E1	T10068C	-		x
	G10143A	-					x	x
	C10602T	-	x	x
	A10728G	-									x	x
	T10878C	-		x
3UTR	T11339C	-		x
	T11437C	-										x
	C11469T	-					x	x
	C11522T	-						x
	G11523A	-						x
	A11524T	-						x
	A11549G	-							x	x
	A11559C	-						x
	T11730C	-			x	x

## Sheet: Table S4
Supplementary Table S4 - Comparative modelling templates and parameters. The Qmean score QMEAN is a composite scoring function used to assess both global (i.e. for the entire structure) and local (i.e. per residue) absolute quality estimates on the basis of one single model. It ranges from 0.0 (worst) to 1.0 (native-like). nsP: non-structural protein, E: envelope, PDB: protein data base, aa: amin…
Viral protein	PDB Template	Methodology	Obtained from	Coverage (aa)	Identity (%)	Crystal resolution (A)	Ligands	Qmean score
nsP1	7DOP	EM	CHIKV	2-473	98.45	2.38	Zn	0.84
nsP2	6JIM	EM	CHIKV	1-463 (helicase domain)	99.14	2	RNAss, ADP	0.87
	3TRK	EM	CHIKV	471-789 (protease domain)	99.07	2.4	-	0.95
nsP3	4GUA	EM	SIDV	1-324	59.3	2.85	-	0.81
nsP4	5ZQK	EM	DENV	282-534	17.36	2.3	SAM, Zn	0.4
E1	6NK5	EM	CHIKV	1-439	95.67	4.16	-	0.74
E2		EM		5-423	94.51			0.73
